# Supplementary material for: Quality of life measures predict cardiovascular health and physical performance in chronic renal failure patients
Source: PLoS One. 2017 Sep 14;12(9):e0183926. doi: 10.1371/journal.pone.0183926 (PMC5598960; doi:10.1371/journal.pone.0183926)
Supplement: S1 Dataset — Data Repository: BioStudies Ascension number S-BBST34. (XLSX) [file pone.0183926.s001.xlsx]

## Sheet: Ting
StudyID	Group	ESRD	CKDTime	Totaldialys	VEVCO2slPEx_1	VEVCO2slPEx_2	VEVCO2slPEx_3	Age	Gender	Ethnicity	Tobacco	CKDTime	DM	HTN	Lipid	CVD	BMI_1	Waist_1	WHR_1	SBP_1	DBP_1	HRmax_1	HRmax%pred_1	MaxLoad_1	VO2max%pred_1	VO2max/kg_1	O2/HR_1	AT/kg_1	AT%predVO2max_1	AIx75	PWV_1	LVMI_1	EF_1	LVEDVI_1	Hb_1	Urea_1	Creat_1	eGFR_1	Alb_1	Phos_1	Ca_1	ALP_1	PTH_1	hsCRP_1	Urate_1	HbA1c_1	LDLchol_1	HDLchol_1	Tchol_1
KTX01	1	1	96	0	28.327	30.736	28.429	24	1	1	1	96	2	2	2	2	23.5	68	1.153	135	77	180	92	268	91	39	19.5	15.65	36.6404	-15.3333	7	122.067	48	53.791	14	24.1	604	11	40	1.94	2.16	79	20.7	5.78	450	37	2.8	1	4.4
KTX02	1	1	60	0	29.103	34.26	28.171	23	2	1	1	60	2	1	1	2	27.8	86	0.789	120	85	136	69	89	63	18.5	9	10.758	36.5414	13	5.26667	66.342	49	41.144	10.9	24.4	680	7	43	1.73	2.17	56	24.1	4.14	408	27	2.5	1	4.2
KTX03	1	1	12	1	39.984	31.916	28.061	44	1	1	2	12	2	1	2	2	23.8	89	1.035	149	96	114	65	120	50	17.9	10.5	12.715	35.8878	30.6667	8.43333	84.881	60	49.151	10.4	18.4	689	8	41	1.78	2.28	55	13.5	6.67	404	49	4.6	1	4.9
KTX04	1	1	229	32	38.84	46.974	38.9	61	2	1	2	229	2	1	1	2	28.7	96	0.906	122	76	147	92	47	60	11.2	6.1	7.737	41.037	46.6667	8	79.688	58	28.563	9.3	10	530	8	37	1.22	2.4	74	51.2	23.3	252	33	2.3	1.1	4.9
KTX05	1	1	26	0	31.224	27.926	28.562	49	1	1	1	26	1	1	1	2	23.3	91	0.963	165	65	160	94	96	55	18.8	8.4	12.549	37.1322	39.5	16.5	97.961	52	63.144	9.7	25.9	428	14	44	1.24	1.99	116	24.9	6.69	530	84	1.5	1.6	3.4
KTX06	1	1	300	492	31.917	42.288	38.062	32	1	3	2	300	2	1	2	2	18.7	82	0.901	129	80	108	57	118	44	20	11.7	12.627	27.8437	13	11.1	98.365	50	53.134	12.8	22.7	460	14	42	1.72	2.32	173	142.1	1.64	631	38	3.3	1.3	5
KTX08	1	1	122	0	30.452	34.07	28.153	31	1	1	2	122	2	1	2	2	31.1	103	1.03	152	96	153	81	224	72	23.7	15.8	14.01	42.746	9.33333	6.86667	81.413	73	43.384	13.6	32.6	485	13	41	1.33	2.23	92	13.2		938	38	3.7	1.1	5.4
KTX09	1	1	71	24	23.635	25.767	29.812	25	2	1	1	71	2	1	2	2	23.1	77	0.7	152	98	142	73	123	118	36.4	16.7	13.098	42.4032	32.3333	7.63333	96.439	41.93	58.53	9.8	21.7	780	6	43	1.77	2.34	105	82.3	2.31	299	31	2.3	1.5	4.3
KTX10	1	1	336	42	22.407	666	666	46	1	1	2	336	2	1	2	2	30.1	108	1.01	131	74	116	67	152	79	23.2	18.1	14.723	50.3603	1.5	6.4	151.788	54	51.396	11.9	14.8	848	6	49	1.7	2.47	186	82	11.32	353	33	3.5	0.9	5.5
KTX11	1	1	169	48	29.696	37.58	38.839	64	2	1	2	169	1	1	1	1	25.8	86	0.819	156	66	144	92	70	101	20.2	9.3	12.174	61.2022	59.3333	18.0667	84.278	76	43.571	11.6	9.9	404	10	44	1.45	2.35	154	26.6	1.72	217	65	1.4	1.9	3.7
KTX12	1	1	240	2	42.33	41.078	35.53	59	2	1	2	240	1	1	1	2	25.1	81	0.862	164	84	118	73	63	83	18	9.3	12.82	59.1528	34	18.4667	159.913	50	68.953	14.4	15.5	220	20	39	1.13	2.31	91	7.1	2.07	315	44	3.2	2.2	5.8
KTX13	1	1	96	48	25.9	30.584	25.261	62	1	1	2	96	2	1	2	1	26.5	98	1.083	138	64	123	78	130	85	22.6	14.8	12.105	45.3633	14.6667	7.2	129.781	68.77	66.789	12.1	26	1164	4	41	2.21	2.24	74	29.4	1.48	484	41	1.9	1.2	3.5
KTX14	1	1	108	24	27.913	32.851	30.294	53	1	2	2	108	2	1	1	2	29.7	117	1.045	162	99	116	69	138	58	15.4	14.4	8.991	33.6886	30	9.33333	123.562	68.28	64.931	10.9	13.6	937	7	45	1.84	2.24	102	109.3	6.88	233	29	2.7	1.6	5
KTX15	1	1	192	12	29.903	47.024	38.005	38	1	3	3	192	2	1	1	2	30.1	105	0.955	111	70	156	86	58	42	13.5	6.1	10.638	33.1418	18.3333	5.76667	105.47	43.09	44.887	12.22	13.6	637	9	44	2.89	1.98	24	119.3	7.33	176	41	3	0.1	4
KTX16	1	1	38	2	28.304	36.03	31.143	47	2	1	1	38	2	1	2	2	27.2	92	0.944	116	72	148	86	96	80	18.5	8.6	10.786	46.8987	30.3333	8.43333	59.591	58.7	44.152	10.7	20.8	815	5	43	2.27	2.56	47	1.9	1.36	361	31	3	1.2	5.2
KTX17	1	1	60	0	34.031	46.575	33.794	49	1	3	2	60	2	1	1	2	24.4	97.5	0.99	120	75	146	85	174	85	28.2	14.4	12.356	37.3231	14.3333	5.86667	84.684	67.89	51.105	10.8	25.9	472	12	38	1.65	2.12	49	31.9	0.12	576	42	1.3	1.6	3.4
KTX18	1	1	38	38	25.312	31.369	31.166	31	1	3	2	38	2	1	2	2	22.5	80.5	0.894	133	72	142	75	130	62	25.7	12.5	13.261	31.8593	-3	6.53333	200	31	67.882	11.9	9.9	707	8	49	2.34	2.05	75	21.4	2.65	213	32	1	1.4	3.1
KTX19	1	1	240	0	34.552	666	666	24	2	1	1	240	2	2	2	2	19.5	69	0.793	123	80	160	82	96	65	25.3	7	15.428	39.5268	14.3333	4.7	55.588	60.41	56.172	11.9	18.1	327	15	47	1.93	1.89	56	15.9	2.38	363	31	1.8	2.3	4.5
KTX20	1	1	209	88	29.262	666	666	37	2	1	1	209	1	1	1	2	23.6	75.5	0.848	132	92	127	69	77	62	18.1	8	11.25	38.3445	23.6667	10.8333	72.715	73.26	28.721	9.2	12.9	768	5	41	1.57	2.17	63	36.6	1.38	282	57	1.4	0.5	2.5
KTX21	1	1	168	106	31.53	34.883	32.044	43	2	1	1	168	2	1	2	2	24.8	77.5	0.821	136	83	156	88	128	95	24.9	11.3	12.438	47.4083	39	7.43333	73.872	79.58	33.772	13.2	10.3	559	8	43	1.26	2.27	44	9	2.2	158	33	1.6	1.4	3.7
KTX22	1	1	185	0	30.996	26.027	29.67	38	1	1	1	185	2	1	1	2	24	92.5	0.979	138	76	163	90	178	63	23.7	11.4	10.981	29.3098	-9.33333	7.23333	80.986	79.55	49.145	11.6	29.9	340	19	50	0.93	2.19	48	3	0.41	484	41	2.4	1.4	4.2
KTX23	1	1	240	15	42.33	39.011	35.305	49	1	1	1	240	2	1	2	1	23.6	88.5	0.973	118	68	160	94	186	82	27.4	13	12.857	38.2828	4.33333	6.96667	87.687	54.42	55.641	11.8	19.1	1092	4	44	2.02	2.43	43	5.4	1.58	381	30	3.2	1	5.6
KTX24	1	1	42	7	45.132	41.775	40.775	44	2	1	2	42	2	1	2	2	25.8	90.5	0.87	148	78	173	98	149	102	24.1	10.1	13.37	56.7757	22.6667	7.63333	73.999	55.95	46.901	13.2	13.6	529	8	45	1.48	2.29	65	2.3	3.06	247	32	1.8	1	4.4
KTX25	1	1	158	50	30.188	41.354	40.581	28	2	3	1	158	2	1	2	2	17.4	61.5	0.788	139	100	135	70	63	43	18.1	5.4	12.5	30.8938	34.3333	6.56667	121.487	53.76	70.558	10.6	18.8	1030	4	46	1.78	2.27	108	23	666	379	39	1.4	1.3	3.5
KTX26	1	1	72	0	34.481	31.443	34.19	47	2	1	3	72	2	1	2	2	24.2	91	0.953	170	90	128	74	79	72	17.5	9	10.243	42.2041	41.3333	8	90.899	63.82	23.188	15.5	19.5	276	16	46	1.53	2.18	130	15.7	3.88	327	50	4.4	1.4	7.2
KTX27	1	1	9	9	26.416	24.799	24.924	23	2	1	2	9	2	1	1	2	25.5	95	0.99	116	75	177	90	108	56	17.7	6	9.917	31.3808	13	5.33333	74.795	46	47.063	12.7	17.7	586	8	44	1.38	2.21	136	56.2	6.02	475	32	3.2	1.4	5.9
KTX28	1	1	36	0	27.719	33.544	33.917	29	2	1	1	36	2	1	2	2	22.4	77	0.895	133	89	150	79	107	61	18.6	7.5	10.768	35.1987	27	6.66667	72.797	59.21	25.558	12.1	15.9	370	13	48	1.37	2.12	92	4	24.58	409	34	2.6	1.4	4.6
KTX29	1	1	264	0	50.265	36.033	33.824	43	2	1	1	264	2	1	2	2	26.2	91	0.968	112	84	142	80	52	68	16.5	7.9	8.977	36.8326	26.3333	8.1	100.984	57	44.296	10.9	21.6	514	8	47	1.77	2.39	59	20	5.73	454	33	2.4	1.2	4.1
KTX30	1	1	324	24	36.832	48.686	52.933	43	1	1	1	324	2	1	2	2	29	106	1.005	103	66	110	62	85	54	16.6	12.6	10.168	32.716	17.3333	7.9	70.9	54.35	44.833	11.8	26.7	838	6	45	2.38	2.21	70	18.3	7.3	388	36	1.8	1	3.5
KTX31	1	1	211	0	28.608	30.988	28.768	35	2	1	1	211	2	2	2	2	21.8	72.5	0.81	143	100	167	90	129	82	23.3	9.2	12.881	45.2598	29.6667	6.6	66.928	53	36.15	13.3	22.5	383	12	47	1.36	2.11	67	39.7	0.38	582	38	4.2	1.7	6.5
KTX32	1	1	36	9	29.797	35.53	35.019	53	1	2	1	36	2	1	2	2	28.2	86	0.92	117	77	100	60	141	93	26.7	20.4	18.53	64.8004	26.3333	8.53333	150.71	56.04	42.085	13	19.3	1192	4	48	2.06	1.85	55	46.4	12.87	397	25	2.3	1.2	4.6
KTX33	1	1	120	3	28.167	37.203	38.401	63	1	1	3	120	2	1	1	1	25.3	99.5	1.082	185	95	109	69	120	75	20.8	14	11.479	41.3419	35.6667	11	172.584	64	58.415	10	17.4	768	7	44	1.91	2.17	37	6.7	0.45	394	29	1.7	1	3.5
KTX34	1	1	6	1	25.652	34.91	31.565	20	1	1	3	6	2	1	2	2	20.9	77.5	0.847	160	91	163	82	172	65	31.1	12.3	14.286	29.9479	11.6667	6.16667	112.591	62	73.699	11.7	14.8	740	9	45	1.07	2.24	63	7.8	0.46	381	34	3.5	1.1	5.9
KTX35	1	1	252	144	28.529	29.705	27.197	43	1	1	1	252	2	1	1	1	24	666	666	122	79	92	52	70	44	15.7	12.7	12	35.2341	29.3333	8.83333	169.769	60.41	30.705	12.2	12.2	763	7	43	1.6	2.34	94	105.8	35.19	235	31	0.2	0.2	0.9
KTX36	1	1	72	72	55.19	43.461	46.921	72	2	1	1	72	1	1	2	2	27.3	91	0.919	198	94	137	93	33	74	12.9	6.2	8.333	48.041	20	14.5	128.771	61.82	34.182	13.6	33.9	723	5	44	2.29	2.58	60	10.4	6.55	414	40	3.7	1.6	5.8
KTX37	1	1	156	15	30.073	30.731	32.584	36	1	1	1	156	2	1	2	2	33.6	117	0.975	135	91	134	73	182	69	20.3	15.9	10.143	34.4581	12.3333	6.5	90.864	60.39	33.909	10.5	23.1	805	7	43	2.51	2.32	70	16.4	6.54	491	31	1.9	0.8	6
KTX38	1	1	36	0	44.276	41.658	666	22	2	1	1	36	2	1	2	2	31.1	97	0.898	141	75	163	82	74	54	14.2	7.1	9.248	35.3774	5.66667	6.8	67.295	64.4	45.959	10.1	10.6	366	14	41	1.15	2.24	120	31.4	10.24	569	26	4.4	1.3	6.7
KTX39	1	1	192	108	30.352	30.051	29.876	41	2	1	3	192	2	1	2	2	16.5	69	0.852	81	50	95	53	60	57	19.1	9.5	12.22	36.4899	14.6667	6.6	103.009	67	39.634	11.1	21.7	625	7	45	1.31	2.37	51	17.4	0.58	345	32	3.4	1.6	6.1
KTX40	1	1	312	24	30.883	29.961	30.962	28	1	1	2	312	2	1	2	2	25.3	94	0.949	144	81	175	91	142	62	25.1	11	12.562	31.1205	7	6.3	101.376	66	49.398	10.2	14.7	777	7	44	2.08	2.46	66	40.5	1.68	292	39	2.5	1.3	4.8
KTX41	1	1	72	70	28.778	32.516	30.18	23	2	1	1	72	2	1	2	2	22.7	75	0.833	135	88	165	84	81	79	29.5	8.7	16.913	45.4439	35	5.66667	169.97	57	45.946	12.5	19.1	855	5	46	2.65	2.4	47	27.1	2.5	465	30	2.2	1.6	4.2
KTX42	1	1	18	19	34.155	43.8	38.964	62	1	1	1	18	2	2	1	2	26.8	103.5	0.986	160	86	167	106	121	67	17.7	9	10.19	38.7387	13.3333	12.3333	95.179	60	47.281	11.3	20.4	855	6	43	1.48	2.18	47	46.1	1.82	392	43	2.8	1.2	6
KTX43	1	1	72	0	28.112	37.41	26.972	24	1	1	1	72	2	1	2	2	23	85	0.924	144	80	153	78	164	65	28.4	13.2	12.429	28.3871	6.33333	7.83333	88.984	62	82.697	11.1	26.2	443	15	47	1.26	2.23	45	3.2	0.2	610	38	3.3	1.2	5.2
KTX44	1	1	173	94	27.59	666	666	44	2	3	1	173	2	1	1	2	22	79	0.84	146	87	115	65	52	51	13.9	6.9	9.124	33.227	23.6667	7.5	48.276	60.39	38.621	14.4	8.6	510	8	46	1.12	2.28	98	43.7	4	258	33	2	1	3.9
KTX45	1	1	338	38	33.066	52.961	46.078	55	2	1	2	338	1	2	2	2	23.4	78.5	0.789	103	70	165	99	78	85	19.8	7.3	9.406	40.2258	24.3333	8.06667	60.33	61	20.844	12.1	15	704	6	45	1.58	2.44	128	2.5	666	321	36	0.5	1.1	3.7
KTX46	1	1	84	0	34.359	35.139	34.808	27	1	1	2	84	2	1	2	2	21.5	87.5	0.911	128	80	151	78	106	44	19.6	9	11.228	25.4838	0	7.93333	71.276	65	38.121	13.4	19.2	415	16	42	1.34	2.22	77	16	2.13	524	37	4.3	1	7.1
KTX47	1	1	216	0	32.905	33.364	32.306	37	2	1	1	216	2	1	2	2	31.2	102	0.887	128	92	147	80	113	74	16.4	9.6	10.307	46.6248	21.6667	7.9	104	63.56	52.462	12.1	21.2	496	9	46	1.59	2.29	74	9.7	1.63	336	34	2.5	1.3	4.4
KTX48	1	1	156	0	27.05	24.606	25.328	38	1	1	2	156	2	1	1	2	27.8	89	0.89	140	95	142	78	222	85	28.7	18.8	13.43	39.9936	25.6667	5.6	164.16	63.24	66.017	11.4	19.8	346	17	42	1.11	2.17	87	23	1.75	539	40	2	1.3	3.7
KTX49	1	1	7	0	29.997	31.018	25.176	25	1	1	2	7	2	1	2	2	18.9	73	0.859	110	67	179	92	166	58	27.5	10.7	12.36	25.8424	0.666667	7.7	74.176	45.91	41.603	12.2	29.6	517	13	43	1.32	2.4	48	0.8	0.26	585	44	2.5	0.9	4.4
KTX50	1	1	348	7	29.873	35.135	33.826	34	1	1	1	348	2	1	1	2	30.2	105	0.955	152	108	175	94	176	68	22.3	12.7	11.349	34.7933	10.3333	8	107.904	62.58	79.72	11	20.1	1095	5	41	1.77	2.26	56	23.4	2.88	404	31	1.2	0.9	3.2
KTX51	1	1	146	122	32.585	41.177	39.309	58	1	1	3	146	2	1	2	2	23.9	93.5	0.969	151	76	131	81	99	58	17.4	10.3	10.026	33.6062	32	10.2333	107.688	66.4	40.212	13.2	21.6	1216	4	44	2.5	2.41	55	9	666	413	29	1	0.9	2.2
KTX52	1	1	96	0	28.801	27.835	666	28	1	1	2	96	2	1	1	2	21.9	87	0.941	152	99	145	76	166	57	24.7	12.9	14.261	33.1087	6.66667	7.53333	82.082	57.77	50.3	11.4	24.9	466	14	49	1.64	2.06	134	28.5	0.71	652	38	3.7	1	5.9
KTX53	1	1	456	180	24.386	24.961	27.495	47	1	2	1	456	2	1	2	1	23.6	85.5	0.955	141	78	162	94	144	66	22.7	10.6	12.251	35.6923	21	12.1	119.249	64	69.223	11.9	5	489	14	44	1.36	2.27	58	20.1	1.52	115	32	1.4	1.6	3.4
KTX54	1	1	336	18	34.498	666	666	30	2	1	3	336	2	2	2	2	22.4	666	666	150	100	156	82	93	66	20.6	7.7	11.155	35.5495	27.6667	7.53333	103.3	59.85	64.01	11.5	35.1	1057	4	44	2.69	1.67	147	47.9	2.55	562	31	1.8	1.1	3.6
KTX55	1	1	3	0	24.261	27.71	33.649	24	2	1	1	3	2	1	2	2	20.6	74	0.787	132	91	133	68	106	71	25.3	10	12.467	35.1525	29.3333	6.9	106.84	58.77	46.645	14.1	23.4	467	11	44	1.59	2.26	92	8.4	0.32	600	20	2	1.5	4.2
KTX56	1	1	149	0	27.891	32.328	27.948	45	1	1	1	149	2	1	2	2	31.9	106	0.946	126	91	122	70	234	99	27.8	23.5	14.13	50.3619	16	6.8	95.238	63	64.735	11.9	20.3	428	14	44	1.18	2.1	66	11.6	666	565	38	2.6	0.9	4.4
KTX57	1	1	216	62	32.57	666	666	60	1	1	1	216	2	1	1	2	24.9	666	666	125	76	132	83	112	61	17.4	10.8	9.43	33.0084	32.3333	11.3	94.772	47	5.178	12	7.9	485	11	38	0.78	2.27	41	13.3	666	194	33	2.3	1.2	3.7
KTX58	1	1	252	0	28.454	29.076	27.796	41	1	1	3	252	2	1	2	2	23	83	0.907	135	91	89	50	98	51	19.1	15.6	12.209	32.8413	16.6667	7.13333	140.651	63.47	55.305	10.9	23.8	406	15	40	1.72	2.22	88	24.9	1.62	494	37	2.6	1	4.7
KTX59	1	1	84	26	25.104	37.787	666	51	2	3	1	84	1	1	1	2	27.3	87	0.837	128	72	95	56	57	65	14.1	10.1	10.406	47.4868	28.3333	7.43333	97.725	71.06	53.209	10.5	12.8	300	15	43	1.35	2.24	128	19.8	4.74	268	68	0.6	0.4	1.5
KTX60	1	1	216	32	29.03	31.808	30.733	65	1	1	1	216	2	1	1	2	24.2	94	0.989	159	80	135	87	103	70	19.1	10.5	11.122	40.9249	25.6667	9.9	95.666	74.25	35.042	12.1	9.8	657	8	39	0.95	2.24	70	3.5	89.19	193	40	2.5	1.15	4.3
KTX61	1	1	252	19	34.561	31.893	30.013	44	1	1	1	252	2	1	1	2	25.9	98	0.942	124	68	128	73	106	52	17.4	14	9.248	27.7417	3.33333	7.56667	199.479	64.1	20.332	9.7	14.4	943	6	45	3.23	2.1	79	8.4	1.81	400	37	3.6	1	5.7
KTX62	1	1	204	6	23.611	26.195	21.846	18	1	1	1	204	2	1	2	2	21.4	85	0.934	130	81	143	71	126	45	21.3	11.1	13.122	27.6163	-3	8.33333	151.781	61.43	74.341	8.7	17.7	555	12	38	1.95	1.63	110	75	0.4	393	38	3.2	1.1	4.8
KTX63	1	1	96	90	31.112	51.419	41.175	58	1	3	2	96	2	1	2	2	21.2	92	0.979	112	60	116	72	71	55	17.8	9.2	11.524	35.852	38.6667	9.03333	92.665	66.75	50.089	13.6	12.4	484	11	44	1.82	2.35	414	212	7.43	243	36	2	1.3	3.8
KTX64	1	1	24	12	27.028	30.512	28.471	23	1	1	2	24	2	1	2	2	18.6	70	0.824	124	82	141	72	64	45	22.5	7.9	17.051	34.046	10.3333	5.4	70.693	61.56	38.68	13.4	18.9	563	12	47	1.13	2.22	47	24.2	0.68	463	28	0.8	2.5	3.5
KTX65	1	1	120	0	30.902	29.536	28.766	37	1	1	2	120	2	1	2	2	25.1	88.5	0.932	152	68	112	61	270	96	34.9	28.7	16.304	44.8565	5.33333	6.93333	118.826	59	105.192	11.4	29.2	403	16	45	1.37	2.16	81	16.5	0.35	617	39	1.8	1.5	4.1
KTX66	1	1	38	27	28.062	43.17	32.838	51	1	1	1	38	2	1	2	2	23.6	95	0.931	139	83	134	79	100	52	17	9.9	12.238	37.2581	35.6667	9.33333	132.113	66.51	56.237	10.6	15.2	730	7	42	2.15	2.44	47	26.9	6.19	271	28	2.2	1.2	3.9
KTX67	1	1	564	0	41.626	36.842	41.246	57	1	1	2	564	2	1	1	2	28	95	1.016	141	84	133	82	87	59	16.1	8.8	11.689	42.5522	21.3333	14.7	115.753	61.8	43.64	11.1	21.1	663	8	36	2.16	2.14	65	19.7	11.28	611	24	1.5	2.3	4.2
KTX68	1	1	180	0	29.095	26.15	24.202	20	1	1	2	180	2	1	2	2	19.9	73	0.9125	155	77	166	83	160	61	26.6	10.7	16.201	37.4393	-4.66667	8.06667	110.433	63.98	44.409	10.1	22.3	505	14	43	1.7	2.06	67	14.7	0.45	447	33	2.5	1.4	5
KTX69	1	1	60	29	36.231	666	666	73	2	1	1	60	2	1	1	2	28.8	101	0.91	149	85	112	76	42	54	8.3	5.7	6.723	43.7342	20.6667	13.7	84.783	71.8	21.033	15.5	28.8	596	6	33	1.42	2.16	195	35.5	8.08	241	44	3.4	2.2	6.5
KTX70	1	1	96	0	46.424	32.515	47.77	68	2	1	2	96	2	1	2	2	24.4	72	0.828	164	89	98	64	57	77	17.2	9.8	9.803	43.68	43.6667	8.16667	112.741	52.01	47.512	10.2	29.7	492	8	39	1.67	2.12	134	99.9	4.44	477	36	3.1	1.8	5.6
KTX71	1	1	31	24	30.263	27.612	666	39	2	3	1	31	2	1	2	2	26.8	89	0.881	143	107	151	83	76	52	13.3	6.6	8.562	33.6488	25	8.26667	47.578	54.13	28.797	13.6	23.7	460	10	42	1.61	2.21	70	36.1	2.15	561	33	3.2	1.1	5.4
KTX72	1	1	101	17	26.152	28.109	36.363	54	2	1	1	101	2	1	2	2	31.6	100	0.926	109	65	138	83	63	61	11.4	6.8	7.911	42.0681	27.6667	7	114.971	46.62	56.953	11.2	16.4	545	8	41	1.51	2.38	89	11.7	666	261	38	2	1.7	4.4
KTX73	1	1	264	78	36.712	38.099	666	40	2	1	3	264	2	2	2	1	25.6	80	0.821	86	55	141	78	88	73	18.9	9.4	10.582	41.3755	20.5	5.9	62.276	62.33	22.422	13.2	21.3	888	5	44	0.7	1.93	78	0.9	3.48	378	33	3	2.2	5.7
KTX75	1	1	199	84	29.394	666	666	34	1	2	2	199	2	1	2	2	20.5	83	0.933	159	89	110	59	127	69	26.2	14.9	12.143	31.8962	28	16.0667	217.8	63	76.871	11.2	5.5	467	16	47	1.4	2.16	76	120.5	13.56	387	17	3.3	1.7	5.5
KTX76	1	1	60	60	35.8	35.48	32.98	49	2	2	3	60	2	1	2	2	30.4	103	0.963	110	67	160	94	54	45	9.5	4.3	6.639	31.0793	41	7.13333	100.997	61	60.176	10.9	12.4	691	7	45	2.6	2.26	68	42.8	1.7	210	34	4.5	1.8	7
KTX77	1	1	252	5	27.312	28.246	27.26	46	2	1	1	252	2	1	2	2	19.1	68	0.944	136	90	135	78	87	78	22.2	7.8	12.18	42.815	30	8.83333	68.587	69.01	30.384	11.2	27	645	6	40	1.78	2.31	49	30.7	2.6	430	32	4.1	2	6.9
KTX78	1	1	48	0	32.145	28.18	34.229	62	1	1	2	48	2	1	1	2	31.6	114	0.966	129	78	138	87	145	88	20.3	14.9	13.666	58.9263	13.3333	9.4	147.788	69.35	28.5	11.5	25	385	15	44	1.12	2.09	127	22.8	666	470	43	1.4	1.4	4.1
KTX79	1	1	352	5	32.255	36.22	32.863	59	2	1	1	352	2	1	2	2	19.3	76	0.894	150	92	103	64	68	57	17.4	8.2	12.705	41.3885	36.3333	9.16667	130.223	52.36	63.151	11.9	20.5	783	5	44	1.8	2.25	97	5.4	666	368	34	2.1	2.4	4.9
KTX80	1	1	54	0	32.074	28.638	28.438	33	2	1	2	54	2	1	2	2	21	86	0.905	122	87	148	79	101	69	20	8.5	12.095	41.8681	18	8.13333	53.565	51.16	37.878	11.6	22.9	366	13	48	1.4	2.23	78	5.2	0.86	521	39	2.5	1.3	4.8
KTX81	1	1	102	98	22.375	666	666	53	1	2	3	102	2	1	2	2	28.6	108	1.075	116	79	159	95	137	57	16	8.9	8.989	31.9616	28.3333	8.66667	140.845	56	33.851	10.3	16.9	978	6	41	1.64	2.16	68	34.1	666	272	38	1.2	0.8	3.9
KTX82	1	1	192	0	35.658	36.361	30.691	68	1	1	1	192	1	1	1	1	26.3	95	1.006	160	85	115	76	117	62	18.7	12.2	11.333	37.8114	34	11.9	130.819	70.3	38.093	13.9	21.4	377	15	46	1.43	2.03	76	24	666	468	39	0.9	0.9	2.9
KTX83	1	1	99	26	26.271	27.334	25.535	52	1	1	1	99	2	2	2	2	29.1	95	0.905	130	88	154	92	178	82	23.4	12.9	11.718	40.8532	-1	10.6333	97.812	58.52	62.697	9.8	10.9	804	7	41	1.33	2.37	49	51.6	666	240	35	2.5	1.2	4.2
HDX02	2	1	36	72	18.933	18.45	22.23	36	1	1	1	36	2	1	2	2	22.6	82	0.965	121	80	110	59	132	66	26.3	15.3	17.539	44.0725	24.6667	5.86667	139.13	73	64.812	12.1	25.3	823	7	42	2.34	2.24	306	217.6	1.04	455	39	3.4	1.1	5.3
HDX03	2	1	600	16	31.492	39.81	33.737	69	1	1	2	600	2	1	1	1	34.5	124	1.06	128	74	141	93	97	69	14	11	9.119	45.6619	20	8.1	124.238	56	56.915	11.9	18.3	556	9	42	1.3	2.5	140	45.4	5.11	459	29	1	1	2.8
HDX04	2	1	372	24	23.619	22.671	27.914	64	2	1	2	372	2	1	1	1	24.1	86	0.869	146	52	79	51	60	67	13.6	9.5	9.113	45.2362	34.3333	13.8667	123.166	62	64.585	11.6	19.3	474	9	41	1.2	2.32	133	8.9	3.96	374	31	1.2	1.9	3.3
HDX05	2	1	240	180	29.736	31.356	33.374	47	1	3	3	240	2	1	2	2	23.8	93	0.979	178	104	134	77	160	65	22.2	13.5	13	38.0676	29.6667	8.23333	115.774	66.33	58.821	11.1	11.6	1009	5	44	0.72	1.93	115	6.1	1.9	276	29	2.2	1.1	3.8
HDX06	2	1	144	42	22.347	25.392	22.364	47	1	1	3	144	2	1	1	2	23.5	89	0.978	138	86	109	63	130	79	27.1	17.5	15.284	44.3528	29	8.56667	152.205	67	42.079	10.9	12.5	991	5	43	1.43	2.4	50	9.7	2.84	366	28	1.3	1.1	2.8
HDX07	2	1	999	12	29.246	27.679	38.102	59	1	3	3	999	2	1	2	2	29.2	115	1.162	156	87	142	89	115	78	20	12	12.342	47.8438	34.6667	9.7	157.937	58	58.645	12.5	20	933	5	46	1.67	2.22	86	60.2	6.31	368	36	2.8	1.2	4.5
HDX08	2	1	204	50	25.276	26.482	32.57	60	1	1	1	204	2	1	1	2	25.1	93	0.959	146	88	103	64	98	55	15.8	12.3	10.642	36.7028	28.6667	10.25	154.633	51	37.468	13	18	937	5	39	1.6	2.18	99	34.5	1.35	376	38	2.2	1.2	3.8
HDX09	2	1	36	1	32.835	41.366	666	44	2	1	2	36	2	1	2	2	26.3	90	0.938	146	88	160	90	124	86	20	9.6	13.513	57.7011	31.3333	7.03333	90.924	62	46.304	10.7	18.9	440	10	43	1.45	2.36	61	1.8	1.84	380	34	2.4	1	4.4
HDX10	2	1	156	36	27.432	29.022	28.616	64	1	1	2	156	2	1	2	2	25.1	98.5	1.021	145	96	116	74	137	84	22.7	15.2	11.881	43.9466	29.6667	7.86667	157.091	55	94.894	11.7	19	729	7	42	1.57	2.21	80	19.4	8.93	368	36	3	1.4	4.8
HDX11	2	1	72	1	29.151	30.899	33.884	49	1	3	1	72	1	1	1	2	24.6	94	1.005	171	90	123	72	118	52	17.2	10.6	10.276	31.1828	22.3333	12.7667	142.308	52	57.121	10.9	16	688	8	41	1.44	2.08	93	32.5	2.1	370	52	2.6	1.3	4.9
HDX12	2	1	156	48	26.69	30.188	666	27	2	3	1	156	2	1	2	2	16.9	62	0.816	108	86	105	54	67	49	20.6	8.2	13.025	31.2537	35	5.28	125.602	81.25	46.687	14.4	22.1	877	5	47	2.78	2.34	61	23.7	2.48	328	30	2	1.1	3.8
HDX13	2	1	152	12	28.812	27.093	27.349	43	1	1	1	152	1	1	1	2	25.9	100.5	1.069	114	60	142	80	108	46	15.9	8.6	10.313	30.1642	21	5.93333	148.629	53.38	46.941	10.3	24.5	567	10	42	1.59	2.15	104	27	1.59	420	52	0.5	0.8	3.8
HDX14	2	1	168	48	32.053	29.704	28.489	49	1	1	1	168	2	1	1	2	23.2	91.5	0.948	133	80	133	78	146	77	26.1	14.6	12.188	36.0032	30	7.06667	96.327	70	55.975	13.1	21.2	850	6	45	0.82	2.32	75	73.7	0.92	393	34	1.5	1.3	3.3
HDX16	2	1	204	120	29.265	31.645	36.173	42	1	1	1	204	2	1	2	2	33.9	116	0.951	114	67	134	75	123	72	20.3	14.1	11.64	41.1832	21.6667	6.05	104.378	64.29	38.308	14.1	21.8	1095	5	42	1.79	2.5	72	1.1	46.45	458	39	1.7	0.9	4.4
HDX18	2	1	288	18	40.318	40.776	34.723	55	1	1	1	288	2	1	1	1	24.6	96	1.011	113	82	99	60	102	52	16.2	11.2	9.898	32.0719	18.3333	9.93333	129.153	67.93	32.373	11.1	18.3	942	5	39	1.17	2.31	79	16.9	18	327	49	4	1.1	7.8
HDX19	2	1	504	129	27.879	30.743	666	71	1	2	1	504	1	1	1	2	30.9	111	1.062	134	72	128	86	74	80	16.9	5	9.642	45.7249	34	9.96667	127.554	60	51.57	12.8	10.5	1060	5	41	1.35	2.65	71	14.8	4.12	293	52	1.4	1.5	3.4
HDX20	2	1	144	60	28.236	28.842	26.093	54	1	3	1	144	2	1	1	2	25.5	96	1.011	168	93	94	57	99	60	18.5	13.2	11.988	39.0268	20.6667	8.46667	148.6	61	67.678	12	22.4	826	6	39	1.14	2.28	47	11.2	2.79	478	42	1.4	1.4	3.2
HDX21	2	1	144	48	25.822	28.037	28.534	59	2	1	2	144	2	2	2	2	21.1	82	0.882	121	72	118	73	108	103	22.8	12.1	13.68	61.6438	38.3333	8.3	135.653	55.14	44.336	12.2	19.3	804	5	43	1.42	2.46	72	27.8	1.46	373	37	2.9	1.9	5.2
HDX22	2	1	480	114	35.075	28.506	28.988	42	1	1	3	480	2	1	2	2	20.7	82	1	148	97	104	58	112	55	22.1	12.4	13.549	34.766	35.3333	10.5667	107.932	64.3	60.987	14.2	11.3	804	7	36	2.01	2.17	129	40.3	9.56	224	38	3.5	0.9	5.1
HDX23	2	1	480	168	41.632	33.103	39.584	61	1	1	2	480	1	1	1	1	27.5	95	1.022	134	64	100	63	44	42	11.1	7.9	9.014	33.9701	45.6667	10.0333	203.749	28	81.645	8.2	12.6	711	7	36	1.56	2.2	113	61.9	36.08	291	45	1.1	1.3	2.8
HDX24	2	1	144	156	21.253	21.582	25.55	29	2	1	1	144	2	2	2	2	37.3	106	0.93	120	71	148	77	103	79	18.1	10.3	11.655	50.9896	14.3333	5.56667	50.336	56.61	49.944	14.6	18.4	639	7	44	1.61	2.41	78	10.1	1.09	274	28	2.3	1.4	4.2
HDX25	2	1	36	1	36.317	30.766	666	35	1	2	3	36	2	1	2	2	27.5	79.5	0.869	172	104	155	84	58	43	15.2	6.3	9.375	26.7618	34.6667	6.96667	231.635	43.78	89.186	7.3	9.5	377	21	31	0.98	2.38	190	26.8	2.7	485	52	1.8	1.5	3.9
HDX26	2	1	180	0	34.064	30.079	666	38	1	1	1	180	2	1	1	2	23.8	89	0.932	115	66	158	87	176	66	24.8	12.2	12.692	33.7653	-8	6.26667	83.106	66	41.099	11.7	36.1	389	16	47	1.21	2.16	45	10.1	0.48	601	41	2.8	1.2	4.4
HDX27	2	1	336	36	31.354	33.066	666	54	2	1	2	336	1	2	2	2	23.7	86	0.831	116	75	155	93	75	86	19.9	7.9	11.724	50.632	34	9.53333	74.863	68.78	40.741	12.1	14.4	668	6	43	1.65	2.23	131	4.2	0.51	245	34	0.2	1.3	3.4
HDX28	2	1	204	0	26.005	27.2	666	34	2	1	1	204	2	2	2	2	20.9	72.5	0.81	134	97	175	94	137	94	27.7	10	14.746	49.8391	24	5.86667	73.69	67.53	48.121	12.8	17.2	309	16	43	1.11	2.19	60	19.4	0.42	557	38	3.8	1.5	5.7
HDX29	2	1	60	19	25.223	24.918	26.268	58	2	1	2	60	1	1	1	2	37.4	141.5	1.141	119	66	128	79	83	92	14.6	11.6	9.745	61.5385	15	13.5333	90.13	55	43.235	12.3	17.7	660	6	44	1.14	3.13	97	83.5	6.25	338	49	2.6	1.4	5.1
HDX30	2	1	156	60	27.495	26.735	31.949	63	1	1	3	156	2	1	1	2	35.6	129	1.032	170	96	148	94	156	98	20.5	16	11.664	55.4876	17	11.4333	103.91	68.3	59.414	12	8.5	745	7	41	1.5	2.69	62	97.1	7.52	209	41	1.5	1.2	3.4
HDX31	2	1	42	36	31.129	37.237	32.869	59	1	1	2	42	1	1	1	2	35	121	0.972	124	65	148	92	166	86	19.3	15.1	11.664	52.2798	28	13.1333	108.146	51	96.733	11.2	16.9	396	14	39	1.43	2.32	57	17.5	2.78	474	41	2.6	0.9	4.2
HDX32	2	1	96	0	26.211	28.375	29.405	37	1	3	1	96	2	1	1	2	23.8	96	1.055	124	72	141	77	122	60	22.8	11.5	14.621	38.2861	7	6.13333	72.806	66	42.037	10.8	19.3	405	15	45	1.2	2.1	92	46.9	1.36	610	37	0.4	0.7	3.8
HDX34	2	1	192	64	26.859	23.044	23.24	47	1	3	1	192	2	1	2	2	25.4	99.5	1.005	148	93	154	89	94	53	17.6	9	11.578	35.1476	11.6667	8.8	93.661	68.73	41.155	11.4	10	449	13	42	1.16	2.21	96	56.8	0.33	228	41	1.9	1.2	4.6
HDX35	2	1	78	0	26.145	30.218	24.263	41	1	3	2	78	2	1	1	1	29.6	104	1.089	122	79	163	91	204	85	26.1	16.2	10.188	33.0026	4	6.96667	111.911	65.59	54.667	11.5	18.7	490	12	44	1.42	2.2	56	4.9	1	515	39	1.5	0.8	3.4
HDX36	2	1	192	96	47.863	46.967	666	67	1	1	2	192	2	1	1	1	28.5	117	1.125	125	60	191	125	56	50	11.6	5.6	7.558	32.1528	25.3333	14.6667	153.638	48.46	63.909	10.3	16.9	724	7	44	1.4	1.83	96	55.8	17.14	380	36	2.2	0.9	3.9
HDX37	2	1	36	10	30.637	33.441	34.289	62	1	1	2	36	1	1	1	1	31.5	106.5	1.034	140	70	69	44	58	45	10.7	13.8	8.671	36.8069	25.6667	10.1	87.984	56.59	51.232	12.7	15.6	615	9	39	2.07	2.07	47	17.8	1.79	278	103	2	1.1	3.8
HDX38	2	1	70	70	30.538	30.551	666	63	1	1	2	70	1	1	2	2	31.1	111.5	1.032	104	61	121	77	82	67	15.7	11	11.557	49.2215	19.6667	8.06667	101.51	73.63	20.562	12.1	13.6	853	6	46	1.75	2.58	124	1.4	46.58	358	62	2.3	0.7	5.2
HDX40	2	1	216	54	29.332	25.668	26.554	50	1	1	2	216	2	1	2	2	22.9	89	0.978	128	84	96	56	108	59	20	13.5	12.368	36.4175	25.6667	6.7	143.772	50.38	95.905	10.2	15.2	835	6	51	1.02	2.36	51	17.7	0.32	224	36	1.1	1.1	2.9
HDX41	2	1	7	7	25.72	26.416	666	23	2	1	2	7	2	1	1	2	25.8	95.5	0.974	132	88	186	94	109	64	20.2	6.6	11.242	35.9081	3.33333	6.23333	85.795	62.9	46.072	12.4	17.4	630	7	47	0.9	2.26	113	26	15.77	467	33	3.5	1.8	6.3
HDX42	2	1	120	7	27.428	31.213	666	38	2	1	3	120	2	1	2	2	32.3	111	1.023	117	75	139	76	118	78	16.3	11.1	8.961	42.8282	5.33333	7.13333	103.732	46.25	37.082	11.6	9.8	595	7	46	1.47	1.97	96	60.4	11.25	223	37	1.5	0.8	3.2
HDX43	2	1	12	5	29.27	29.898	23.945	38	2	3	1	12	2	1	2	2	26.8	98	0.947	146	100	169	93	86	73	18	7.9	10.257	41.685	42.6667	5.56667	70.313	73.04	30.071	12.7	15.3	443	10	44	0.98	2.32	105	3.4	1.57	415	37	3.2	1.3	6
HDX44	2	1	372	120	35.363	31.537	38.759	52	2	1	1	372	2	1	2	2	21.8	74	0.836	189	95	131	78	84	81	20.3	10.4	12.413	49.5119	51	11.1333	91.022	58.06	27.556	13.4	23	1033	4	49	2.1	2.07	89	6.4	1.54	286	33	3.4	1.6	5.9
HDX45	2	1	60	11	28.592	29.698	32.729	49	1	1	1	60	2	1	2	2	36	118.5	1.068	140	85	147	86	146	73	18.1	14.7	9.462	38.0616	19.3333	8.2	81.562	64	13.841	13	19.8	405	14	43	1.49	2.24	82	15.1	4.65	534	34	1.5	0.9	5.4
HDX46	2	1	228	36	28.3	25.016	21.869	43	1	1	1	228	2	1	2	2	21.1	86	0.94	160	100	122	69	114	50	19	10.3	11.652	30.5159	22.6667	11.1333	111.282	52.64	72.427	13	15.2	333	19	47	1.55	2.16	43	38.3	0.94	617	39	2.8	0.8	4.1
HDX47	2	1	192	21	28.306	28.137	36.125	33	2	1	1	192	2	1	2	2	21.6	83.5	0.893	125	79	666	666	74	46	13.2	666	10.088	35.3665	24	7.23333	164.652	71.77	72.801	9.4	15	862	5	39	1.21	2.36	46	36.2	35.86	394	36	3.6	1.3	4.2
HDX48	2	1	24	0	28.834	27.145	27.318	54	1	1	1	24	2	1	2	2	28.1	100	0.948	144	84	145	87	120	78	21.6	12	12.76	45.9652	16.3333	8	114.226	55.71	47.681	10.8	21.2	387	15	43	1.32	2.49	94	1.1	1.23	590	42	2.7	1	5.4
HDX49	2	1	16	15	27.351	666	27.13	63	1	1	3	16	2	1	1	2	28.7	109	1.019	168	88	131	83	112	62	15.2	11	8.789	35.7143	28.6667	10.7	145.081	61.37	47.39	10.8	11.2	800	6	42	1.6	2	130	54.2	9.56	260	30	2.1	1.8	4.5
HDX50	2	1	144	120	29.378	32.585	666	58	1	1	3	144	2	1	2	2	23.7	97	0.97	168	89	132	81	97	51	15.2	8.9	9.974	33.2901	37.3333	10.3667	113.503	76	33.249	10.8	23.2	1108	4	44	2.09	2.07	78	34	2.55	385	29	1	1.1	2.5
HDX51	2	1	288	108	28.889	28.682	30.121	64	1	1	2	288	2	1	1	2	24.3	96	0.985	138	83	97	62	122	69	19	15.3	11.047	40.4206	27.6667	6.83333	98.886	58	72.695	9.7	24.3	882	5	43	1.5	2.52	172	106.1	7.35	421	37	3.9	1.1	5.9
HDX52	2	1	16	11	25.743	666	666	61	2	1	2	16	2	1	1	1	21	82	0.891	128	61	163	103	57	86	20.8	6.7	15.988	65.9664	32.3333	6	188.141	55.14	40.014	11.9	19.3	697	5	23	1.92	1.72	74	36.3	18.28	312	34	0.6	0.8	1.8
HDX53	2	1	216	68	23.04	22.984	25.548	20	1	2	3	216	2	1	2	2	21.1	74	0.86	134	75	150	75	156	66	31.8	12.7	17.06	35.6845	9	6.36667	97.337	66.21	58.58	11	19.3	1436	5	45	1.83	2.14	142	73	140.69	446	31	1.4	1.8	3.7
HDX54	2	1	192	55	20.28	24.219	666	30	2	1	3	192	2	1	2	2	25.5	103.5	0.986	136	94	111	58	124	78	20.4	14.4	12.379	47.036	26.3333	5.66667	102.375	59.93	62.003	13.3	17	736	6	50	1.64	2.1	303	81.5	3.52	308	33	2.1	1.7	4
HDX55	2	1	144	0	26.686	27.891	666	45	1	1	1	144	2	1	2	2	31.6	106	0.986	124	88	128	73	240	96	27.1	21.7	13.473	47.7029	15	5	100.812	65	59.513	11.5	21.9	417	14	45	1.2	1.99	68	8.8	0.61	516	38	2.4	1	4.3
HDX56	2	1	84	78	26.218	666	22.375	51	1	2	3	84	2	1	2	2	29.3	107	1.034	108	72	135	80	132	60	16.8	11.3	9.32	33.1513	24.6667	6.96667	141.615	51.69	48.39	9.9	15.7	1252	5	45	1.15	2.17	78	49.9	11.34	365	36	2.3	0.9	4.4
HDX57	2	1	36	9	29.408	31.649	666	66	2	1	1	36	2	1	1	2	37.9	118	0.908	160	84	123	80	666	72	10.6	8.2	6.709	45.5389	31.3333	10.6333	81.623	66.48	32.006	10	13.8	472	9	41	1.1	1.99	186	47.9	17.76	349	27	4	1.6	6.1
HDX58	2	1	42	32	34.621	32.4	23.44	62	1	3	1	42	2	1	2	2	24.5	94	0.979	115	61	137	87	119	86	24.2	12.3	10.432	37.0465	24.3333	7.4	102.064	77	31.288	12.2	20.5	650	8	43	1.7	2.32	52	11.6	5.12	318	32	2.2	1.2	4.5
HDX59	2	1	120	3	26.617	24.892	28.696	63	1	1	2	120	2	1	1	2	28.1	104	1.02	159	91	87	55	136	68	16.9	19.2	10.385	41.6497	30.6667	8.76667	107.607	71	52.491	11.1	12.8	527	10	41	1.4	2.1	62	20.5	17.55	237	36	3.3	1.6	5.6
HDX60	2	1	17	15	36.013	40.097	41.295	57	1	1	2	17	1	1	1	2	24.7	94	0.974	156	90	139	85	121	70	21.1	11.2	14.411	48.1465	32.3333	9.03333	82.942	57	43.763	13.1	12.9	682	7	47	1.33	2.05	59	21.2	2.47	269	37	2	1.2	4.7
HDX61	2	1	264	27	29.676	29.433	34.997	49	1	1	1	264	2	1	2	2	21.1	83	0.982	103	61	144	84	98	62	22.2	9.5	12.573	35.1107	35	7.33333	141.763	63	34.977	15.7	14	640	9	45	1.36	2.35	78	9.4	1.91	218	41	2.7	2.5	6.2
HDX62	2	1	117	0	27.754	32.932	35.545	64	2	1	3	117	2	1	1	2	32.1	105	0.929	137	65	134	86	88	96	15.9	9.8	9.757	58.7418	41.3333	8.46667	97.358	58	38.868	11.3	12.5	240	19	43	1.29	2.13	72	10.2	2.03	428	43	2.2	1.4	4.7
HDX63	2	1	84	16	26.658	666	666	31	1	2	1	84	2	1	2	2	22	87	0.972	146	90	105	56	100	40	16.6	12.1	9.01	21.5576	19	10.0333	145.86	65	66.534	8.1	21.4	1222	3	36	2.36	1.98	44	157.6	0.5	421	31	3.5	2.1	6.5
HDX64	2	1	372	11	41.704	47.36	40.448	51	2	1	3	372	2	1	1	2	25.1	85	0.867	110	73	110	65	49	51	11.3	7.2	8.87	39.7691	45	6.66667	67.395	79	33.95	12.4	11.8	717	6	44	1.35	2.5	74	17.4	1.78	238	34	2.4	1.5	4.4
HDX65	2	1	36	30	28.57	25.017	24.996	57	2	1	1	36	2	1	2	2	38	104	0.788	143	85	158	97	91	98	15.9	9.9	8.049	49.5889	43.6667	9.2	43.352	58	51.631	13.5	10.4	622	6	45	1.09	2.4	106	15.1	5.11	263	31	2.9	1.3	4.8
HDX67	2	1	96	30	29.796	666	666	63	1	1	1	96	2	1	1	2	30.6	109	1.058	141	66	113	72	43	52	12.3	9.1	666	666	14	9	128.779	62	47.688	14.2	18.9	726	7	51	1.76	2.41	87	17.4	6.9	287	49	1.9	1.6	4.9
HDX68	2	1	90	84	37.775	32.816	666	58	1	3	2	90	2	1	2	2	21.4	86	0.966	153	69	133	82	78	53	17.1	7.8	11.769	36.8721	38	10	99.822	39	69.81	11.4	5	359	16	41	1.57	2.4	264	179	12.78	202	38	1.9	1.5	3.7
HDX69	2	1	180	18	24.925	27.844	25.405	62	1	1	1	180	1	1	1	1	34.4	113	1.037	116	52	184	116	58	63	13.8	7	9.104	41.1878	25.3333	8.5	147.355	63	74.202	11.2	15.6	450	12	45	1.46	2.12	110	43	7.55	394	75	0.9	0.7	3
HDX70	2	1	168	40	33.639	32.14	35.022	54	2	1	2	168	2	1	1	2	34	111	0.949	107	71	112	67	56	71	13.7	9.2	7.682	40.0276	11.3333	12.6667	72.668	63	30.638	11.9	13.5	518	8	40	1.87	2.3	73	1.5	8.8	264	45	3.1	1.4	6.1
HDX71	2	1	96	47	25.889	26.985	666	49	2	1	1	96	2	2	2	2	33.4	105	0.871	89	64	142	83	88	94	17.6	11.2	9	51.2478	37	8	139.289	62.05	37.237	11.8	17.6	772	5	46	1.95	2.27	40	21.6	1.57	221	30	4.9	1.8	7.2
HDX72	2	1	300	0	38.005	36.167	45.53	63	2	1	2	300	2	1	1	2	28.1	92	0.958	139	80	142	90	65	90	17.7	7.7	11.769	59.7692	33	9.9	68.581	64	43.677	12.5	20.8	181	24	48	1.12	2.33	55	6.9	2.76	499	37	1.9	0.9	4.2
HDX73	2	1	96	12	28.168	24.901	25.209	31	1	1	1	96	2	1	2	2	27.5	102	0.981	104	70	99	52	110	39	14.1	13.5	10.649	29.4449	-15	5.3	147.689	47.89	35.397	12.1	13.6	1225	2	43	1.51	2.26	52	21.7	2.31	375	38	0.7	0.8	3.9
HDX74	2	1	340	0	29.632	33.559	32.255	58	2	1	1	340	2	1	2	2	20.4	74	0.892	136	88	113	70	69	81	20.1	9.2	15.243	61.3761	43	9.06667	107.997	63	56.114	12	21.1	412	10	49	1.69	2.32	75	6.5	0.57	412	38	2.6	2.2	5.5
HDX75	2	1	84	11	23.235	25.135	27.073	51	1	1	1	84	2	2	2	2	29	96.5	0.96	132	82	158	93	194	98	28.1	15	13.46	47.103	15.3333	7.96667	91.1	65.62	81.893	12.4	12.9	779	7	43	1.18	2.4	87	73.3	0.55	235	34	2.5	1.4	4.4
HDX76	2	1	261	36	25.831	26.328	22.795	44	2	1	2	261	2	1	1	2	36.3	112	0.896	119	86	162	92	109	80	14.4	9.8	10.027	55.9331	28.6667	8.1	112.601	40.34	77.399	11.1	20.3	1129	3	40	1.5	2.3	139	37.7	3.32	347	42	1.7	1.3	3.9
HDX77	2	1	84	21	22.694	19.077	20.844	31	1	1	3	84	2	1	2	2	22.6	89.5	0.994	128	64	97	51	72	43	17.8	13.9	11.189	26.9633	10.6667	5.3	143.432	65.13	72.828	10	21.8	1048	5	40	2.31	2.18	58	100.1	16.25	435	32	3.3	1.1	5
HDX78	2	1	216	0	35.716	39.303	28.731	63	2	1	1	216	2	1	2	2	23.8	76.5	0.823	153	88	132	84	77	113	24.5	10.2	12.618	58.3684	35.6667	11.4	131.607	62.26	32.47	11.4	21.7	295	15	45	1.64	2.14	99	20.7	1.06	458	39	2.1	1.9	4.4
HDX79	2	1	84	38	28.049	25.494	666	57	1	1	3	84	2	1	1	2	23.9	88.5	0.937	159	84	94	58	129	71	21.8	16	11.565	37.9278	37	7.86667	208.394	61	70.984	12.9	12.9	680	8	53	1.26	2.22	81	18.6	1.05	202	30	3.8	1.5	6
HDX80	2	1	180	0	35.743	34.216	35.852	68	1	1	2	180	2	1	2	2	25	84	0.923	141	81	91	60	107	69	17.6	13.7	10.992	42.802	22.3333	6.8	106.33	73.84	61.41	12.4	26.8	422	13	46	1.55	2.4	71	15.4	0.73	378	40	2.4	1.2	4.5
HDX81	2	1	96	12	25.562	26.152	666	54	2	1	1	96	2	1	2	2	34.9	108	0.915	97	66	89	54	53	58	10.2	10.5	7.391	42.0758	25	6.6	112.302	64	52.374	12.5	12.8	441	10	42	1.54	2.31	97	13.1	18.39	249	34	1.8	1.7	3.9
HDX82	2	1	348	0	30.99	29.044	31.563	48	2	1	2	348	2	1	2	2	21.6	90	0.978	107	80	156	91	98	84	21.9	8.2	11.244	43.1655	30	8.43333	88.131	63.5	17.103	12.5	16.9	220	21	45	1.24	2.22	68	7.8	3.01	402	41	2.7	1.2	4.7
HDX83	2	1	192	75	23.439	666	29.394	33	1	2	2	192	2	1	2	2	20.9	83	0.933	122	82	126	67	128	56	23.8	12.1	13.453	31.6428	22	14.3667	210.455	63	53.12	12	23.2	1300	5	47	1.42	1.94	106	61.1	3.24	375	25	2.9	1.5	5
HDX84	2	1	72	84	29.99	30.032	666	34	2	3	1	72	2	1	2	2	19.2	91	1.011	128	66	150	81	67	55	17.2	6.7	12.249	39.2253	666	7.7	62.041	56.75	32.245	8.3	15.7	707	6	41	1.01	2.31	119	97.4	8.24	330	46	1.7	1.4	3.9
HDX85	2	1	108	99	27.771	32.212	32.663	46	2	1	1	108	2	1	2	2	24.5	77	0.828	84	65	148	85	67	68	17.8	6.8	12.035	45.8221	28	6.43333	68.089	67.06	40.709	10.6	15.1	903	4	41	1.43	2.5	73	8.1	0.22	314	34	2.5	1.5	4.7
HDX86	2	1	168	2	26.208	33.208	666	29	1	3	1	168	2	1	2	2	20.8	88.5	0.962	141	93	197	103	116	71	31.7	8.3	16.491	36.9432	31.3333	9.73333	71.075	62.68	33.133	11.8	14.3	738	8	44	2.01	2.01	91	49.4	1.82	397	28	2.8	1.1	5.8
HDX87	2	1	300	12	33.021	29.4	35.827	31	1	1	1	300	2	1	2	2	29.2	105.5	1.099	128	79	117	62	136	51	17.7	14.3	10.961	31.4511	5.33333	6.93333	122.989	59.05	55.809	10	27.3	354	18	45	1.37	2.04	76	38.7	8.28	572	39	4	1	6.6
HDX88	2	1	276	162	22.8	26.831	26.87	57	1	1	1	276	2	1	1	2	26.1	104	0.972	132	72	119	73	94	53	15.3	11	9.918	34.6672	33.6667	8.16667	98.837	70.37	55.889	11.2	7.6	528	10	44	1.17	2.31	62	20.7	5.37	176	34	1.5	0.9	2.9
HDX89	2	1	228	0	30.159	32.507	666	41	2	1	1	228	2	2	2	2	22.4	73	0.901	116	74	180	101	83	85	24.7	7.3	16.854	57.8778	18	7.83333	47.243	64.71	20.864	12	11.3	271	17	46	1.42	2.05	51	0.5	2.89	456	37	3.6	1.6	5.8
HDX90	2	1	60	36	29.266	25.688	29.035	23	2	1	1	60	2	1	2	2	30	100	0.885	112	64	156	79	110	49	12.1	7.2	8.065	32.7368	8	4.76667	93.028	63.67	44.46	11.5	14.8	762	6	40	2.3	2.18	63	50.9	666	437	23	1.7	1	3
HDX91	2	1	30	0	36.378	32.022	34.116	31	2	1	1	30	2	1	2	2	29.3	104	0.916	119	73	143	76	102	80	20	11	11.97	48.0858	20.3333	7.83333	49.703	64.71	33.513	12.7	25	320	16	45	1.1	2.34	88	4.2	1.34	483	32	3.1	1.2	5.6
HTN01	3	2	0	0	22.678	666	22.638	61	1	1	3	0	2	1	2	2	31.6	96.5	0.904	140	66	134	84	193	105	25.3	18	15.695	65.3043	21	8.4	111.651	69.22	48.632	14.7	5.3	79	92	48	1	2.15	82	3.2	2.16	455	39	3.8	1.3	6
HTN02	3	2	0	0	27.504	666	666	62	2	1	1	0	2	1	2	2	37.48	109.2	0.843	157	84	130	82	68	82	12.8	9.1	8.95	57.0345	34.6667	9.9	104.787	64.86	42.456	12.6	7.8	47	95	46	1.14	2.22	52	3.8	2.69	258	35	4.3	1.5	6.5
HTN03	3	2	0	0	35.853	666	32.972	63	2	1	2	0	2	1	1	2	24.7	73.6	0.783	109	68	148	94	80	83	20.5	9.4	12.434	50.3264	40.6667	9	81.154	66.82	30.108	13.7	5.2	67	82	48	0.91	2.2	85	4.8	3.68	266	37	3	1.4	4.9
HTN04	3	2	0	0	25.263	666	26.057	62	2	1	1	0	2	1	2	2	24.4	90	0.891	141	95	167	106	135	92	23.2	10.4	16.432	64.8188	15	8.1	86.895	70	39.632	13.6	5.4	69	79	50	1.24	2.34	72	3.2	5.39	238	40	4.4	1.9	6.8
HTN05	3	2	0	0	30.449	666	31.717	58	2	1	2	0	2	2	2	2	31.6	108	0.982	128	86	178	110	124	119	21.7	9.7	11.318	61.885	33.3333	9.7	73.754	64	48.948	12.9	5.1	68	82	45	1.2	2.16	81	5.2	11.55	198	36	4	1.3	5.9
HTN06	3	2	0	0	30.904	666	33.778	55	1	1	2	0	2	1	2	2	30.7	105	0.981	148	86	175	106	162	97	25.8	13.9	18.606	70.1002	24.6667	9.3	86.16	69	38.026	15.6	3.5	58	134	47	1.03	2.17	78	3.7	3.08	427	41	3.8	1.5	6.4
HTN07	3	2	0	0	21.033	666	24.808	52	1	1	1	0	2	1	2	2	35.4	120	0.984	133	84	145	86	234	112	27	20.2	16.894	69.8818	13.3333	6.8	82.451	65	52.065	14.7	4.9	89	83	47	0.97	2.26	84	3.2	3.95	453	38	3.9	1.3	6.4
HTN08	3	2	0	0	29.621	666	27.754	54	1	1	3	0	2	1	2	2	34.7	110	0.932	142	88	144	87	204	93	21.8	19.2	11.675	49.8987	13	8.4	74.039	66	52.755	15.8	5.4	75	100	46	0.82	2.23	81	6.4	4.26	382	43	5	1.1	7.1
HTN09	3	2	0	0	32.178	666	31.61	65	2	1	1	0	2	1	2	2	29.4	105	0.913	127	72	120	77	113	109	18.3	12.8	9.773	61.0206	33	9.03333	68.047	62	32.199	14.1	7.4	68	80	45	1.23	2.17	112	3.1	2.74	372	38	3.2	1.1	5.9
HTN10	3	2	0	0	24.554	666	24.693	50	2	1	3	0	2	1	1	2	25.8	87	0.845	118	80	146	86	126	94	21	10.9	13.553	60.6239	46	7.53333	99.418	71	47.725	12.2	6.7	59	99	47	2.9	2.19	76	2.9	0.92	269	44	2	1.2	3.6
HTN11	3	2	0	0	35.082	666	34.885	62	1	1	2	0	2	1	2	2	31.4	117	0.967	148	96	157	93	234	82	22.1	15.6	11.476	42.571	6.33333	7.96667	75.032	67	31.051	15.4	5.1	91	78	5	1	2.23	62	4.4	2.87	446	50	2.6	1	4.7
HTN12	3	2	0	0	26.604	666	25.756	61	2	1	1	0	2	1	2	2	23.9	79	0.798	120	65	128	81	116	82	21	11	12.138	46.1944	27	9.7	83.875	53.06	36.949	13.4	6	79	68	47	1.18	2.21	48	4.8	3.09	323	36	2.4	1.9	5.1
HTN13	3	2	0	0	30.496	666	45.122	66	1	1	1	0	2	1	2	2	25.4	90	0.928	154	96	155	101	180	88	27.8	14.1	15.685	49.7563	18.6667	8.2	58.573	66	37.936	14.2	5.6	84	84	42	0.97	2.25	52	3.4	1.28	341	39	5.1	1.8	7.5
HTN14	3	2	0	0	29.395	666	29.076	59	2	1	1	0	2	1	2	2	32.7	666	666	152	84	155	96	116	92	16.2	8.7	10.694	60.9407	30	9.2	81.397	65	25.053	13.4	4.6	58	98	44	0.87	2.28	57	2.3	7.31	305	46	4	1.3	7
HTN15	3	2	0	0	27.659	666	27.57	60	2	1	1	0	2	1	2	2	31.4	100	0.962	136	80	145	91	138	105	18.6	10.6	11.733	66.3923	30	10.95	51.029	73	43.061	15.4	4.4	56	102	48	1.36	2.18	71	4.3	3.15	327	35	3.5	1.3	5.5
HTN16	3	2	0	0	28.546	666	30.993	62	1	1	1	0	2	1	1	2	24.3	85	0.85	158	94	130	82	163	62	22.5	12.4	13.305	36.8503	36.3333	8.43333	101.086	64	48.615	14	6	91	78	48	0.83	2.14	71	2.7	0.64	281	39	1.2	1.6	3.2
HTN17	3	2	0	0	23.189	666	25.575	42	2	1	1	0	2	1	2	2	28.8	96	0.923	144	78	193	108	171	98	21.6	9.3	16.387	74.3059	27	8.26667	83.003	61	45.954	13.3	5.9	67	89	49	0.99	2.1	61	4.7	1.98	360	39	2.6	1.4	4.8
HTN18	3	2	0	0	28.609	666	22.862	61	1	1	2	0	2	1	2	2	30	105	1.019	122	84	158	99	187	108	26.7	15.8	17.404	70.093	30	8.03333	100.29	60	48.041	13	6.3	79	92	42	1.14	2.2	50	4.5	1.89	263	39	2.5	1.1	4.6
HTN19	3	2	0	0	30.588	666	30.435	65	2	1	3	0	2	1	1	2	25.3	83	0.865	133	87	149	96	85	79	18.8	9.1	14.027	59.1994	50	10.1333	85.409	68	35.849	12.6	6.5	76	70	46	1.42	2.2	72	5.4	1.35	363	37	2.1	1.9	4.8
HTN20	3	2	0	0	29.742	666	29.738	51	1	1	1	0	2	1	1	2	30.2	89	0.856	141	91	159	94	204	111	32	16.9	17.46	63.0318	26.6667	8.9	92.727	63	35.051	15	7.3	115	62	47	1.4	2.1	65	3.9	0.76	409	35	2	0.9	4.6
HTN21	3	2	0	0	28.033	666	28.16	61	1	1	1	0	2	1	1	2	25.6	95	0.99	141	94	139	87	197	92	30.6	18.4	17.148	51.5608	8.66667	7.63333	120.988	72	59.834	14.4	5.3	99	71	47	1.32	2.05	44	3.2	7.72	310	34	1.9	0.9	3.5
HTN22	3	2	0	0	28.359	666	28.748	47	1	1	2	0	2	1	2	2	26.5	90	0.9	112	78	154	89	182	100	33.6	17.4	16.687	49.8327	7.33333	7.9	78.899	67	60.473	15	6.5	89	84	50	1.22	2.22	62	4.2	1.99	469	32	3.7	1.9	6
HTN23	3	2	0	0	29.852	666	28.5	63	2	1	1	0	2	1	2	2	28.1	79	0.814	156	85	176	112	120	125	23.8	8.8	15.359	78.9558	37	14.0333	105.893	55	44.953	12.9	7.1	61	91	44	0.95	2.31	48	3.2	6.3	340	39	2.4	2.1	5.8
HTN24	3	2	0	0	28.074	666	25.41	54	1	1	1	0	2	1	2	2	29.1	97	0.97	130	80	153	92	221	115	31.9	17.1	17.968	64.8661	22	7.93333	90.909	59	51.481	14	5.4	80	93	42	0.88	2.2	53	2.9	0.93	393	36	4	1	5.7
HTN25	3	2	0	0	25.347	666	26.17	61	2	1	2	0	2	1	1	2	29.9	96	0.881	133	82	155	97	107	96	16.8	9	12.53	71.4774	25.3333	12	80.692	64	31.234	13.7	4	60	94	49	1.44	2.1	67	1.4	1.73	420	38	3.4	2.1	6.1
HTN26	3	2	0	0	30.089	666	29.621	45	1	3	3	0	2	1	2	2	33.6	105	1.05	140	98	158	90	167	88	24.1	14	16.463	59.8175	29.3333	7.86667	89.468	57	51.404	14.3	5.2	71	111	47	1.04	2.28	102	4.3	7.21	392	42	4.3	0.9	6.4
HTN27	3	2	0	0	30.55	666	32.213	47	2	1	3	0	2	1	2	2	23.5	71	0.91	168	100	158	91	118	85	21.4	8.3	11.639	46.1638	37.3333	10.9	94.06	71	48.194	14.3	3.9	70	83	50	1.05	2.15	59	2.3	0.22	225	36	3.9	1.2	6.1
HTN28	3	2	0	0	25.681	666	666	50	2	1	2	0	2	1	2	2	25.2	87	0.861	141	89	157	92	180	104	22.9	11.5	12.392	56.1998	26	7.86667	115.036	67	55.454	12.8	4.8	58	101	45	1.01	2.26	74	3.3	0.67	252	36	2.5	2	5
HTN29	3	2	0	0	26.046	666	28.68	53	1	1	3	0	2	1	2	2	31.8	106	0.991	116	79	168	101	265	136	35.5	21.6	19.245	73.5206	22.3333	8.56667	109.271	57	44.959	16.8	5.7	72	105	46	0.96	2.19	59	4.7	5.67	384	37	3.7	1	5.1
HTN30	3	2	0	0	28.502	666	666	61	1	1	3	0	2	1	1	2	24.9	666	666	157	97	144	90	186	70	23.9	14	12.804	37.487	23.6667	11.2333	108.096	62	46.747	14.9	5.5	74	99	47	1.12	2.26	68	3.17	0.66	364	39	2.3	1.2	4.1
HTN31	3	2	0	0		666	666	42	2	1	1	0	2	1	2	2	31.2	666	666	141	85	666	666	666	666	666	666	666	666	26	7	96.274	66	43.849	666	666	666	666	666	666	666	666	666	666	666	666	666	666	666
HTN32	3	2	0	0	27.212	666	25.787	54	1	3	1	0	2	1	2	2	25.8	96	0.923	140	71	148	89	156	73	22.4	12.5	13.012	42.4862	-6	8.7	80.297	66	42.475	13.6	5.7	82	90	45	1.24	2.27	68	5.8	1.53	373	43	1.6	1.2	4.1
HTN33	3	2	0	0	28.351	666	30.017	46	1	3	1	0	2	1	2	2	27.6	108	1.161	167	92	149	86	110	65	21.9	10.4	12.901	38.3906	12.3333	10.5667	73.651	77	36.28	15.6	6	62	129	45	1.21	2.36	93	4.3	0.87	252	32	3.2	1.6	5.3
HTN34	3	2	0	0	28.846	666	25.661	60	2	1	2	0	2	1	2	2	30.5	100	0.952	156	84	133	83	135	124	22.1	13.5	13.025	73.1623	18.6667	7.5	96.146	75	57.976	12.2	5.9	69	80	47	1.28	2.32	68	8.2	3.58	270	44	3.3	1.3	5.5
HTN35	3	2	0	0	32.285	666	30.858	46	2	1	1	0	2	1	2	2	27.8	91	0.867	157	92	164	94	132	98	23.3	9.3	14.2	59.8962	36.3333	9.23333	96.369	74	42.769	14.1	3.1	61	97	46	1	2.17	59	3.2	1.16	331	38	2.5	1.5	4.9
HTN36	3	2	0	0	24.88	666	27.161	51	1	1	2	0	2	1	2	2	25.8	88	0.957	140	60	160	95	191	88	28	14.5	16.06	50.5882	2.33333	8.6	107.594	73	60.158	15.6	4	66	117	47	1.02	2.28	80	4.9	0.73	326	37	3	1.6	5.6
HTN37	3	2	0	0	27.998	666	25.726	49	1	1	2	0	2	1	1	2	30	666	666	140	91	185	108	199	106	30.5	13.4	17.475	61.0707	22	8.56667	72.91	70	57.143	14.7	7.3	78	98	48	1.08	2.23	40	5	1.88	528	37	2.9	1.4	5.1
HTN38	3	2	0	0	30.745	666	30.521	64	2	1	1	0	2	1	2	2	18.6	74	0.796	144	92	160	103	141	94	27.4	9.4	16.426	56.2423	34.3333	9.33333	78.903	71	50.392	13.8	5.6	51	112	46	1.06	2.24	75	3.8	0.2	211	35	2.2	2.1	4.6
HTN39	3	2	0	0	27.947	666	666	49	2	1	1	0	2	1	1	2	27.1	89	0.84	130	90	130	75	128	81	19	10.9	9.447	40.4501	19.6667	7.83333	666	666	666	14.2	6.6	61	96	47	1.17	2.15	48	2.7	0.94	307	40	2.1	2	4.4
HTN40	3	2	0	0	25.162	666	27.571	63	2	3	1	0	2	1	2	2	24.2	83	0.847	137	86	114	73	83	66	16.3	9	11.664	47.4533	31.6667	10.7	78.648	56	32.895	13.1	4.1	52	110	47	1.08	2.34	95	2.9	3.69	304	41	3.7	1.8	6.3
HTN41	3	2	0	0	29.035	666	666	42	2	1	3	0	2	1	2	2	28.8	91	0.901	131	87	142	80	141	93	21.3	11.2	12.043	52.4724	34.6667	6.66667	89.951	69	53.85	13.9	5	59	103	47	0.91	2.19	67	2.6	0.36	185	39	3.9	2	6.4
HTN42	3	2	0	0	35.843	666	666	43	2	1	1	0	2	1	2	2	30.3	88	0.854	152	104	157	89	130	94	20.8	10.3	14.155	64.152	33.6667	10.0667	666	666	666	13	5.6	65	91	46	666	2.16	63	666	666	666	666	3.6	1.8	6
HTN43	3	2	0	0	33.563	666	666	54	1	3	1	0	2	1	2	2	32.4	97	1.043	149	90	169	102	199	124	31.6	11.7	17.509	68.6124	25.3333	10.5333	121.704	62	76.017	13.1	5.5	71	107	47	1.29	2.21	48	4.7	0.67	377	41	2.5	1.6	4.4
HTN44	3	2	0	0	27.217	666	27.142	64	1	1	2	0	2	1	1	2	24.3	95.5	0.955	137	97	167	107	202	89	28.8	14.4	14.05	43.1684	34	9.26667	96.104	63	45.455	14.2	4.3	92	76	46	1.05	2.29	48	4.8	0.41	408	40	2.5	1.4	4.4
HTN45	3	2	0	0	32.683	666	35.018	64	2	1	2	0	2	1	1	2	25.3	96	0.985	147	72	128	83	95	61	14.5	7.9	9.597	40.1205	29	11.4667	74.266	74	36.343	13.1	6.3	57	98	48	1.3	2.3	80	1.5	5.13	399	49	2.8	1.5	4.9
HTN46	3	2	0	0	33.636	666	33.32	50	2	1	3	0	2	1	2	2	22.6	79	0.823	160	105	174	102	91	93	23.8	7.4	15.815	61.6606	45.3333	19.2	110.026	58	46.9	12.1	4.2	49	123	46	1.11	2.26	109	4.1	2.84	185	38	2.4	1.7	4.6
HTN47	3	2	0	0	35.07	666	32.517	54	2	1	3	0	2	1	2	2	23.4	78	0.765	154	71	170	102	109	129	29.6	10.9	13.952	60.7666	35.3333	8.13333	75.356	74	37.114	13.4	2.7	59	98	45	1.07	2.22	71	2.4	0.71	213	38	2.9	1.3	4.9
HTN48	3	2	0	0	34.281	666	32.956	45	1	1	3	0	2	1	2	2	26.4	95	1	139	85	151	86	186	89	30.3	15.5	15.901	46.7939	24.3333	7.93333	666	666	666	16.1	4.2	84	91	43	1.11	2.25	63	4.5	6.98	288	38	3.2	0.9	4.6
HTN49	3	2	0	0	24.762	666	20.244	49	1	1	1	0	2	1	2	2	27.2	92	0.885	164	92	118	69	233	86	27.9	22.9	16.545	50.9289	25	9.23333	112.545	60.39	56.228	13.9	4.4	78	98	47	0.96	2.22	41	4	0.16	334	35	1.7	1.6	3.7
HTN50	3	2	0	0	31.172	666	31.465	42	2	1	1	0	2	1	2	2	28	666	666	154	100	171	96	129	100	23.4	10.5	13.507	57.6608	31	6.56667	63.437	72	32.11	14.6	3.4	71	83	45	1.11	2.16	38	1.9	0.95	257	39	2.1	1.4	4.1
HTN51	3	2	0	0		666	666	44	1	1	3	0	2	1	2	2	28.7	666	666	154	90	666	666	666	666	666	666	666	666	-2.66667	7.43333	666	666	666	16	5.6	91	83	48	666	666	96	666	666	666	37	666	1.4	4.1
HTN52	3	2	0	0	31.751	666	666	63	1	1	1	0	2	1	2	2	32.6	110	0.973	135	87	151	96	117	83	18.8	11.7	11.382	50.4237	7	8.1	58.378	64	39.41	16.9	6.1	90	79	45	0.89	2.5	81	5.3	3.89	378	38	3.8	1.2	5.9
HTN53	3	2	0	0	26.484	666	666	63	1	1	1	0	2	1	2	2	28	100	0.98	144	91	151	96	185	106	27.1	7.4	13.428	52.6636	36.6667	7.73333	76.977	71	33.082	14.3	7.3	84	85	45	1.07	2.31	65	1.5	0.83	334	39	4.6	1.7	6.9
HTN54	3	2	0	0	23.485	666	27.674	45	1	3	1	0	2	1	2	2	26.9	666	666	122	82	128	73	177	69	23.5	14	13.86	40.791	27.6667	6.7	79.527	69	36.11	16.1	4.6	76	102	45	1.34	2.21	64	8.2	0.29	341	42	2.7	1.2	5.1
HTN55	3	2	0	0	27.102	666	29.966	46	2	1	1	0	2	1	1	2	29.4	91	0.858	125	78	167	96	116	73	24.8	14.7	16.499	44.5909	16.6667	8.26667	64.243	73	48.153	14.5	5.9	73	79	47	1.06	2.27	72	2.6	0.62	245	41	3	1.4	5
HTN56	3	2	0	0	30.543	666	30.075	68	2	1	2	0	2	1	2	2	26.2	666	666	143	78	152	100	99	103	22.2	9.4	13.431	62.2493	30.3333	11	71.03	67	36.242	14.5	3.3	77	69	46	1.28	2.3	72	3.9	4.71	317	38	3.9	1.2	5.7
HTN57	3	2	0	0	36.548	666	39.677	65	2	1	3	0	2	1	1	2	27	90	0.9	140	82	135	87	96	89	19.9	9.7	10.775	48.0027	47	9.26667	112.138	67	30.133	13.5	4.4	49	117	46	1.06	2.43	84	1.6	2.59	301	40	2.8	1.2	5.3
HTN58	3	2	0	0	27.316	666	29.342	46	1	1	3	0	2	1	2	2	27.5	98	0.942	153	97	172	99	286	126	42.5	20.6	24.7	73.4927	24	8.9	102.527	57	57.908	15.4	5	77	100	49	0.8	2.19	77	3.2	0.19	360	35	2.8	1.8	5
HTN59	3	2	0	0	39.647	666	666	67	2	1	3	0	2	1	1	2	19.9	666	666	128	56	123	80	66	68	17.7	6.7	11.884	45.4173	20.3333	16.2667	61.484	71	31.307	13.4	5	66	82	52	0.96	2.21	61	2.3	0.77	266	38	2	1.5	4
HTN60	3	2	0	0	29.995	666	666	59	1	1	2	0	2	1	1	2	26.6	666	666	126	90	148	92	136	60	21	11.1	12.323	35.1777	30.3333	8.93333	79.338	60	36.54	14.5	3.8	79	92	48	0.81	2.2	72	4.1	2.88	542	43	3.4	1.7	7.7
HTN61	3	2	0	0	24.89	666	28.617	51	2	1	2	0	2	1	2	2	27.4	84	0.808	131	92	140	83	149	126	27	14.1	18.805	87.982	31.3333	9.13333	74.846	60	48.515	13.6	5.3	53	112	45	1.23	2.07	73	3.7	0.24	228	40	1.7	3.1	5.1
HTN62	3	2	0	0	33.497	666	38.73	66	1	1	3	0	2	1	2	2	25.7	101	0.99	155	70	124	81	108	68	20.4	13.8	12.698	42.0572	15.3333	9.8	72.732	69	44.477	14.2	6.6	108	63	41	1.24	2.18	89	2.9	2.35	366	47	1.9	1.3	4.1
HTN63	3	2	0	0	28.109	666	29.828	59	1	1	2	0	2	1	2	2	25.2	90	0.891	159	84	164	102	227	99	36.5	16.2	15.92	43.2463	21.6667	9.3	99.289	70	55.088	13.5	4.5	73	101	47	0.82	2.08	54	3.5	0.27	373	41	3.2	1.8	5.4
HTN64	3	2	0	0	30.043	666	28.221	46	2	1	3	0	2	1	2	2	24.1	82	0.863	129	86	170	98	127	94	23.2	9	12.922	52.214	41	7.56667	66.744	75	48.081	14.2	5.2	54	112	47	1.31	2.2	40	2.9	1.21	251	32	2.2	2.3	5.5
HTN65	3	2	0	0	32.365	666	26.661	47	1	1	1	0	2	1	2	2	26.2	100	0.917	141	89	182	105	216	89	29.8	15	15.891	47.2846	5.66667	8.23333	79.954	71	53.889	13.5	4.1	88	86	48	0.79	2.26	85	2.1	2.07	479	40	3.3	1.6	5.5
HTN66	3	2	0	0	31.248	666	29.699	55	2	1	1	0	2	1	1	2	31.3	97	0.907	143	80	141	85	87	88	17.5	9	11.316	57.0531	23.6667	8.6	69.688	80	46.086	13.2	6.1	52	113	42	1.12	2.27	47	2.9	0.76	216	46	3.2	1.1	6
HTN67	3	2	0	0	23.565	666	22.88	42	1	1	2	0	2	1	2	2	28.7	99	0.908	128	66	138	82	176	94	26	16.7	17.579	63.6883	22	6.56667	92.331	70	44.186	15.8	6.6	86	90	46	0.66	2.21	60	2.3	3.02	309	50	3.1	1	4.9
HTN68	3	2	0	0	28.215	666	29.286	56	2	1	3	0	2	1	1	2	26.5	96	0.932	120	78	130	79	102	77	19.8	10.6	12.141	47.1277	47.3333	7.23333	78.321	58	35.538	14.7	5.2	63	90	50	0.99	2.33	55	4.5	0.68	325	37	1.7	1.3	4.1
HTN69	3	2	0	0	32.974	666	32.614	50	1	1	2	0	2	1	2	2	25.4	90	0.909	137	86	158	93	220	100	32	16.3	21.032	65.4919	1.66667	7.16667	102.67	60	37.935	14.3	5.8	104	70	48	1.04	2.19	57	5.7	2.41	433	36	2.4	1.5	5.3
HTN70	3	2	0	0	32.864	666	31.052	51	2	1	3	0	2	1	1	2	25.5	85	0.867	155	87	148	88	102	86	20.8	8.5	12.964	53.6669	38.3333	9.16667	95.64	61	46.78	14.2	3.3	67	86	45	0.96	2.28	116	2.9	6.32	262	46	4.8	1.1	7
HTN71	3	2	0	0	26.179	666	24.33	34	1	1	2	0	2	1	2	2	27.7	91	0.978	148	78	175	94	262	92	32.7	18.4	20.959	55.0523	-2	7.06667	93.678	70	41.407	14.7	4.6	91	88	48	0.72	2.28	67	1.6	1.42	409	39	3.4	1.2	5.2
HTN72	3	2	0	0	26.718	666	27.188	46	1	1	1	0	2	1	2	2	28.7	102	0.981	164	100	185	106	237	100	30	15.6	16.091	53.7127	12.3333	7.8	81.155	71	32.05	17.5	4.8	73	107	50	0.93	2.45	54	2.1	0.57	500	43	4	1.2	6.8
HTN73	3	2	0	0	33.266	666	34.766	47	2	1	1	0	2	1	2	2	25.4	94	0.94	135	91	145	84	122	101	23.9	11.8	16.48	69.6165	33	8.8	93.543	75	41.28	12.7	4.2	53	114	48	1.15	2.23	44	2.6	3.72	186	30	2.8	1.3	4.6
HTN74	3	2	0	0	27.265	666	666	43	2	1	1	0	2	1	2	2	25.8	86	0.843	148	93	170	96	123	87	20.8	9.5	13.944	58.142	26.6667	9.26667	78.015	66	43.763	14.9	4	56	109	49	1.23	2.28	62	4.9	1.06	371	34	2.2	3.9	6.3
HTN75	3	2	0	0	28.906	666	666	47	2	1	2	0	2	1	2	2	29.8	47	0.443	143	93	145	84	147	121	25.4	14	13.808	65.9511	26.3333	7.4	95.554	66	54.526	12.2	3.3	70	83	44	0.98	2.28	48	2.4	1.51	329	37	2.4	1.7	4.8
HTN76	3	2	0	0	25.845	666	666	50	1	1	1	0	2	1	1	2	30.6	109	0.982	134	88	169	99	177	98	27.3	14.2	15.045	54.2075	32	10.2	89.424	58	48.622	15.7	6.4	92	80	46	0.94	2.21	111	2.9	1.02	379	43	3	1.3	5.1
HTN77	3	2	0	0	31.1	666	34.34	54	1	1	3	0	2	1	2	2	27.1	98	0.933	145	72	179	108	138	74	22.7	10.4	14.272	46.5841	25.3333	10.1	93.842	70	41.578	16.4	5.9	68	112	47	0.99	2.31	74	1.9	2.28	356	42	3.9	1.6	6.1
HTN78	3	2	0	0	30.301	666	35.239	49	2	1	1	0	2	1	2	2	27.9	89	0.957	131	86	174	102	81	74	17.2	6.2	11.417	49.1096	38.3333	7.36667	74.271	65	36.185	13.1	4.9	62	94	47	1.06	2.29	52	5.1	0.46	316	38	3.5	2	6
HTN79	3	2	0	0	27.35	666	26.88	52	1	1	1	0	2	1	2	2	32.8	111	1.057	136	88	175	104	197	114	29.3	16.5	14.871	57.76	22.3333	9.33333	120.076	63	67.46	14.4	7.2	68	113	48	1.32	2.28	62	3	1.09	424	43	3.7	1.8	6.1
HTN80	3	2	0	0	30.979	666	35.18	49	1	1	2	0	2	1	2	2	30.6	111	1.009	156	99	143	84	132	70	20.3	13	12.098	42.0114	28	8.5	88.868	69	27.015	17.4	4.4	108	67	51	0.9	2.26	73	3.3	3.11	424	38	2.7	1.2	5.8
HTN81	3	2	0	0	28.542	666	30.268	46	2	1	1	0	2	1	2	2	23.9	76	0.884	156	94	181	104	123	107	27.7	9	17.508	67.6933	32.6667	10.4	52.694	74	40.852	13	4.2	66	89	49	1.21	2.23	68	4.7	0.2	241	36	1.6	2.2	4.2
HTN82	3	2	0	0	23.169	666	666	35	2	1	1	0	2	1	2	2	32.9	100	0.787	152	86	186	101	201	123	25.5	13.8	14.236	68.4311	31.3333	7.86667	85.349	60	40.977	12.8	3.2	67	92	47	0.85	2.1	84	4.5	0.5	181	38	2.6	1.6	4.5
HTN83	3	2	0	0	26.915	666	22.966	37	1	1	1	0	2	1	2	2	24.4	82	0.953	134	87	192	105	487	176	65	29.2	37.451	101.348	11.3333	6.38333	140.33	63	76.981	15.6	8	92	85	54	0.97	2.22	57	4.8	0.47	332	36	2.1	2	4.5
HTN84	3	2	0	0	27.797	666	26.835	52	2	1	1	0	2	1	2	2	22.1	70	0.787	153	97	182	108	179	146	36.1	11	19.245	77.8748	28.6667	11.9	87.5	59	50.256	12.8	4.5	68	84	47	1.11	2.25	59	3	1.63	216	40	2.2	2.1	4.8
HTN85	3	2	0	0	28.37	666	29.304	53	1	1	3	0	2	1	2	2	24.2	82	0.953	126	78	173	104	156	107	33.1	11.8	19.467	62.7931	5	9.03333	101.585	59	35.976	14.7	7.3	87	84	46	1.49	2.47	58	2.5	0.74	544	39	3	1.4	5.1
HTN87	3	2	0	0	28.609	666	666	49	2	1	3	0	2	1	2	2	24.1	94	0.931	166	100	152	89	80	61	14.8	6.1	10.978	44.977	58.6667	8.33333	94.146	56.81	43.573	12.4	5	84	66	42	1.09	2.3	62	1.9	9.48	262	42	2	2.1	4.8
HTN88	3	2	0	0	30.251	666	666	48	2	1	2	0	2	1	1	2	25.3	84	0.966	133	88	164	95	98	95	23.2	9	12.938	52.7027	34.6667	8.43333	77.171	72.79	34.183	14.6	4.3	58	102	47	0.86	2.19	65	4	3.09	299	45	2.4	0.8	4.4
[truncated: 99 more columns]

## Sheet: Graphs
				KTX	HTX	HTN
		PCS	Baseline	46.9	43.4	53.9
			8 weeks	48.3	43.5
			1 year	53	44	54.9
		MCS	Baseline	46	47.7	54.9
			8 weeks	53.8	47
			1 year	53.4	47.4	52.9
		PF	Baseline	78.9	70.8	94.4
			8 weeks	83.7	67.6
			1 year	89.7	69.5	93.2
		RP	Baseline	63	61.9	91.7
			8 weeks	67.2	65
			1 year	89.6	63	94.8
		BP	Baseline	75.5	65.7	81
			8 weeks	69.4	64
			1 year	78.9	69.9	81.1
		GH	Baseline	49.5	41.1	70.2
			8 weeks	69.6	42.6
			1 year	69.3	42.5	72.8
		VT	Baseline	41.4	47.5	71.4
			8 weeks	68.3	45.5
			1 year	67.3	43.9	63.7
		SF	Baseline	65.9	67.5	92.9
			8 weeks	78.7	68.2
			1 year	87.7	70.7	94.5
		RE	Baseline	86.4	78.5	95
			8 weeks	88	74.2
			1 year	92.7	75.7	95.5
		MH	Baseline	71.4	71.7	83.1
			8 weeks	81.6	71.5
			1 year	80.7	72.9	78.2
